# Supplementary material for: Allogeneic limbo-deep anterior lamellar keratoplasty (Limbo-DALK)—A novel surgical technique in corneal stromal disease and limbal stem cell deficiency
Source: PLoS One. 2024 Feb 12;19(2):e0298241. doi: 10.1371/journal.pone.0298241 (PMC10861080; doi:10.1371/journal.pone.0298241)
Supplement: S1 Dataset — (XLSX) [file pone.0298241.s001.xlsx]

## Sheet: Tab
Number	Age at the time of surgery (years)	Deficiency of limbal stem cells		Preoperative staging	Symblephara	Previous surgeries	Pre-operative stromal thinnest point [µm]	Cause for transplantation	Emergency keratoplasty or HLA-typed	Diameter trephine recipient / donor [mm]	Age of Donor [years]	Additional intraoperative measures	Duration until complete epithelialization	Additional postoperative epithelial defects	Postoperative stromal thinnest point [µm] 1-2 week	Postoperative stromal thinnest point [µm] 6-12 weeks postop	complications	Vascularization of grafted limbus yes/no	Visual acuity [logMAR preoperatively	Visual acuity [logMAR) preoperatively + Last-follow up (time point after surgery)	Postoperative endothelial decompensation
		etiology	Extent
1.1	22	Firework injury leading to perforation and corneal meltdown	total	all 4 quadrants affected, stromal > epithelial, incl. Center	present, nasal lower conjunctiva	3x DALK a chaud, multiple amniotic membrane transplantation	188	Descemetocele with impending perforation	emergency	6.5 / 6.75	69	+ 2 mg subconjunctival Bevacizumab	Persistent epithelial defect	-	785	514	2 rebubblings, suture loosening, 3 amniotic membrane transplantations, synechiolysis,	yes	1.7-2.0	1.0 (8 months)	No
1.2	23	2. Limbo-DALK; Patient 1	total	all 4 quadrants affected, stromal > epithelial, central cornea containing regular epithelium	present, nasal lower conjunctiva	3x DALK a chaud, multiple amniotic membrane transplantation, 1x Limbo-DALK a chaud	457	Descemetocele with impending perforation	emergency	7,75 / 8.0	73		1 month	No	506; 768 including donor lamella remnants	497; 636 with pre-limboDALK donor lamella remnants	1 rebubbling	yes	2.3 (hand movement)	1.7 (6 months)	No
2	46	Chemical burn with nitrogen mustard	Partial (from 3 to 5:30 still partially present)	all 4 quadrants, one quadrant from 3 to 6 o’clock less vascularization, Stromal > epithelial	absent	cauterization of corneal neovascularzation, subconjunctival injection of Bevacizumab, EDTA chelation, amniotic membrane transplantation	383	Superficial and stromal opacification	HLA typed	7.5 / 7.75	66	+ 1 mg subconjunctival Bevacizumab	2 weeks	No	473	476	Elevation of liver enzymes with mycophenolate mofetil, thread loosening	yes	1.4	0.5 (18 months)	No
3	33	Congenital aniridia	total	thin vessels in all 4 quadrants, center involved, stromal	absent	Cataract surgery, Keratectomy of Salzmann nodules, Notice: Partner eye: allogeneic limbal stem cell transplantation 10 years earlier (ex domo) followed by rejection 1 year later	No data	Rhegmatogenous retinal detachment and insufficient retinal visualization caused for vitrectomy due to superficial and stromal opacification	emergency	7.5 / 7.75	90	Macular off retinal detachment: 20Gauge pars plana vitrectomy + explantation of dislocated intraocular lens, retinectomy+ cryotherapy + laser retinopexy + Siluron® 2000 + 1 mg subconjunctival Bevacizumab	2 days	2 months postoperatively (1x1 mm)	No data available	688	suture loosening, IOP decompensation, silicone oil associated endothelial decompensation	yes	2.3 (hand movement)	1.5 (18 months)	Incipient endothelial decompensation
4	87	Severe primary Sjögren syndrome	total	all 4 quadrants affected, rather superficial vascularization	present, nasal lower conjunctiva	implantation & explantation of a Krumeichring 10 years before, vascular cautery 6 years before, cataract surgery	473	Superficial and stromal opacification	HLA typed	7.0 / 7.25	55	+ vascular lamellar keratectomy + 1 mg subconjunctival Bevacizumab	2 days	No	No data available	No data available, After 6 months: 546	None	yes	2.3 (hand movement)	0.9 (8 months)	No
5	68	Marginal keratitis with corneal ulcer and increasing descemetocele, necrotizing herpes keratitis (HSV1)	partial	at 3 and 9 o’clock no vessels, superficial vessels. Massive growth within last 2 months before Limbo-DALK	absent	3x amniotic membrane transplantation, pannectomy	101 to 342	Descemetocele with impending corneal perforation	emergency	7.0 / 7,25	63		2 weeks	3 to 4 months postoperatively (1.2x1 mm) on remnants of band keratopathy	611	579	3 rebubblings, 1 EDTA abrasion of a peripheral graft calcification at 10 o’clock	no	1.4	1.0 (6 months)	No
